# Supplementary material for: cisMEP: an integrated repository of genomic epigenetic profiles and cis-regulatory modules in Drosophila
Source: BMC Syst Biol. 2014 Dec 8;8(Suppl 4):S8. doi: 10.1186/1752-0509-8-S4-S8 (PMC4290730; doi:10.1186/1752-0509-8-S4-S8)
Supplement: Additional file 1 — Details of the functional classification of the gathered epigenetic marks. Additional file 1 contains the table showing the potential regulatory functions of the epigenetic marks. The 'pubmed' column contains the literature supports for the classified regulatory functions. [file 1752-0509-8-S4-S8-S1.xlsx]

## Sheet: histone_explanation
Modification	Function	Pubmed
H3K18ac	Enhancer mark	21358745
H3K27ac	Enhancer mark	19295514
H3K27acS28ph	Enhancer mark	22508764
H3K4me1	Enhancer mark	22806479
H4K16ac	Enhancer mark	19766566
H3K9acS10ph	Enhancer mark	22508764
JIL1	Enhancer or Promoter mark	22508764
H3K36me3	Exons marks to facilitate RNA maturation	22806479
BEAF	Insulator-associated protein	20084099
CP190	Insulator-associated protein	20084099
CTCF	Insulator-associated protein	20084099
GAF	Insulator-associated protein	20084099
Su(Hw)	Insulator-associated protein	20084099
H3K4me2	Promoter regions	22806479
H3K4me3	Promoter regions	22806479
H3K9ac	Promoter regions	22806479
H3K23ac	Silnecer mark	21177972
H3K27me3	Silnecer mark	22806479
H3K9me2	Target region for HP1	22806479
H2B-ubiq	Transcriptional Repression	20523115
H3K79me2	Unknown
H4acTetra	Unknown
